# Supplementary material for: Comparative Mitogenomic Analysis Reveals Gene and Intron Dynamics in Rubiaceae and Intra-Specific Diversification in Damnacanthus indicus
Source: Int J Mol Sci. 2021 Jul 5;22(13):7237. doi: 10.3390/ijms22137237 (PMC8268409; doi:10.3390/ijms22137237)
Supplement: Supplementary file 1 [file ijms-22-07237-s001.zip › Table S1.xlsx]

## Sheet: Sheet1
Table S1. Information for primers and PCR experiments of mitochondrial genome completion.
Primer name	Sequence	Position in DIJA1	Product size (bp)
DM01F	GCATCCCCATAGCTGCTGAA	301004	825
DM01R	AAGTCCGTAATAGCACGCGG	301828
DM02F	GCTCTTTTGACTTGCCCGTG	316632	968
DM02R	GACCCCTAGGCCAACAACTC	317599
DM03F	AGAGTTGACTCAGCAAGACTCG	337997	1199
DM03R	TCAAGCATGTGTTGGCGTTT	339195
DM04F	TCAAGAGACGCTAGGCTTCG	370917	2115
DM04R	CTCCACTTCCTCCGGATTGG	373031
DM05F	AACATGCCTTAGGTCGGGAA	384876	1529
DM05R	ACGAATGCAGCCCGTAGTTA	386404
DM06F	CCTTCCGACTCCACAACACA	387645	1298
DM06R	GGCGCGTCCTTAGAGACAAT	388942
DM07F	CTGACTAGAGCAGCGAGGTG	399688	1488
DM07R	CGGTTGCTGGGTCTACTGTT	401175
DM08F	AAAGACCCCGCTCACAGAAG	74381	1196
DM08R	CCGATACGAGTTCCATGCCA	75576
DM09F	ATCTCCTGCTTCCCGAATGC	81146	1336
DM09R	GGCCAAGATGAGTCCACCAA	82481
DM10F	CCAAGTGCTCCAGAACTCGT	120388	1482
DM10R	GGCCGATCAAGGAGCTTTCT	121869
DM11F	GACTCGCTGAGGTTCACACA	140338	1180
DM11R	TACCCTTCTTTCCCGGTTGC	141517
DM12F	AAGTTCGTGAAGAGGGCTGG	145820	1165
DM12R	GCTCCCATAGCCGATGATGG	146984
DM13F	TGCTTGGGGTCCGGTAAATC	163809	1495
DM13R	ACACACGTAGCAGCTCAACT	165303
DM14F	GTCTTCAGGCAAGGTAGCGT	170754	1941
DM14R	GTAGATTCCCGAGACCGCTG	172694
DM15F	GACCTAAACGCTTGTGCAGC	197945	1359
DM15R	TGACCAAGCTATGCCCGATC	199303
DM16F	GCTTGGGGAAGAGAATGCCT	199741	1169
DM16R	CTTACTTGATGCGCGATGCC	200909
DM17F	ACATGCTCTGGACACTGACG	205176	1122
DM17R	TGTGATCCGTGATTGGGGTC	206297
DM18F	GGCAACTGAAAAACATGGGCTA	347557	2869
DM18R	TATGCTCACAGAAGCTGGAGTC	350425
DM19F	CGGTAAAGTCAGTCTTCCGCTA	412203	3211
DM19R	AGCTCGAAGACAAAGAGAACCG	415413
DM20F	ACGGATCCTGACGTGATACATC	27028	2571
DM20R	CTGTTTTCACAGCCAACCATGA	29598
DM21F	AGCGGGATTCTCTAAAAAGCCA	46685	2349
DM21R	CCTGAAGCTAAATCCGCAACAG	49033
DM22F	ACTTGATGAGTCGATCCGCC	348017	1122
DM22R	GAACGAGGAGCCGTATGAGG	349138
DM23F	TGACACGGACAAAGTCAGGG	348592	1342
DM23R	TACTTTCCCCGGTTCCGTTG	349933
DM24F	CTTGCACAATGGAAAGGGCC	413106	1475
DM24R	TATTACCGCATCCCCAAGCC	414580
DM25F	AGCAACACCAAACCCTTCGA	27688	1423
DM25R	CCAAAACAAACGCGCTACCA	29110
DM26F	GCTCTGTCGGTGCTTGAAAC	47489	1131
DM26R	CGCCCAACTCATAATTGGCG	48619
